# Supplementary material for: Preserved Perspective Taking in Free Indirect Discourse in Autism Spectrum Disorder
Source: Front Psychol. 2021 Jul 7;12:675633. doi: 10.3389/fpsyg.2021.675633 (PMC8292616; doi:10.3389/fpsyg.2021.675633)
Supplement: Supplementary file 1 [file Table_1.XLSX]

## Sheet: Alle Items+Fillers
Item/Filler	Item/Filler Number	Condition	Sentence 1	Sentence 2	Sentence 3
Item	1	A	Vor zwei Jahren buchte Georg Flugtickets für den Urlaub nach Griechenland.	Er hatte seiner Freundin schon lange einen schönen Sommerurlaub versprochen.	Schon in wenigen Wochen würde er mit seiner Süßen in der Sonne liegen.
Item	1	B	Vor zwei Jahren buchte Leonie Flugtickets für den Urlaub nach Griechenland.	Sie hatte ihrem Freund schon lange einen schönen Sommerurlaub versprochen.	Schon in wenigen Wochen würde er mit seiner Süßen in der Sonne liegen.
Item	1	C	Vor zwei Jahren buchte Leonie Flugtickets für den Urlaub nach Griechenland.	Sie hatte ihrem Freund schon lange einen schönen Sommerurlaub versprochen.	Wenige Wochen später lag er mit ihr in der Sonne.
Item	1	D	Vor zwei Jahren buchte Leonie Flugtickets für den Urlaub nach Griechenland.	Sie hatte ihrem Freund schon lange einen schönen Sommerurlaub versprochen.	Wenige Wochen später lag sie mit ihm in der Sonne.
Item	2	A	Nach dem Bestehen der Meisterprüfung bekam Nina endlich ein höheres Gehalt.	Deswegen konnte sie nach langem Warten mit ihrem Freund in eine eigene Wohnung ziehen.	Noch heute würde sie sich mit ihrem Liebsten auf Wohnungssuche begeben.
Item	2	B	Nach dem Bestehen der Meisterprüfung bekam Mirko endlich ein höheres Gehalt.	Deswegen konnte er nach langem Warten mit seiner Freundin in eine eigene Wohnung ziehen.	Noch heute würde sie sich mit ihrem Liebsten auf Wohnungssuche begeben.
Item	2	C	Nach dem Bestehen der Meisterprüfung bekam Mirko endlich ein höheres Gehalt.	Deswegen konnte er nach langem Warten mit seiner Freundin in eine eigene Wohnung ziehen.	Sie wollte sich zeitnah mit ihm auf Wohnungssuche begeben.
Item	2	D	Nach dem Bestehen der Meisterprüfung bekam Mirko endlich ein höheres Gehalt.	Deswegen konnte er nach langem Warten mit seiner Freundin in eine eigene Wohnung ziehen.	Er wollte sich zeitnah mit ihr auf Wohnungssuche begeben.
Item	3	A	Letzten Winter fuhr Miro zum ersten Mal in den Skiurlaub.	Er wohnte mit seiner Frau in einer richtig gemütlichen Hütte.	Morgen früh schon würde er mit seiner Liebsten die Piste unsicher machen.
Item	3	B	Letzten Winter fuhr Olga zum ersten Mal in den Skiurlaub.	Sie wohnte mit ihrem Mann in einer richtig gemütlichen Hütte.	Morgen früh schon würde er mit seiner Liebsten die Piste unsicher machen.
Item	3	C	Letzten Winter fuhr Olga zum ersten Mal in den Skiurlaub.	Sie wohnte mit ihrem Mann in einer richtig gemütlichen Hütte.	Bereits am ersten Morgen machte er mit ihr die Piste unsicher.
Item	3	D	Letzten Winter fuhr Olga zum ersten Mal in den Skiurlaub.	Sie wohnte mit ihrem Mann in einer richtig gemütlichen Hütte.	Bereits am ersten Morgen machte sie mit ihm die Piste unsicher.
Item	4	A	Letzte Woche geriet Moritz auf einem Schulausflug in Rage.	Während der gesamten Busfahrt stritt er mit seiner Sitznachbarin.	Jetzt gleich würde er dieser Wahnsinnigen eine scheuern.
Item	4	B	Letzte Woche geriet Lotta auf einem Schulausflug in Rage.	Während der gesamten Busfahrt stritt sie mit ihrem Sitznachbarn.	Jetzt gleich würde er dieser Wahnsinnigen eine scheuern.
Item	4	C	Letzte Woche geriet Lotta auf einem Schulausflug in Rage.	Während der gesamten Busfahrt stritt sie mit ihrem Sitznachbarn.	Irgendwann scheuerte er ihr eine.
Item	4	D	Letzte Woche geriet Lotta auf einem Schulausflug in Rage.	Während der gesamten Busfahrt stritt sie mit ihrem Sitznachbarn.	Irgendwann scheuerte sie ihm eine.
Item	5	A	In der letzten Deutschklausur wollte Hanna unbedingt Extrapunkte ergattern.	Deshalb bat sie ihren Klassenkameraden um Hilfe.	Jetzt gleich müsste sie sich mit diesem Streber treffen.
Item	5	B	In der letzten Deutschklausur wollte Sebastian unbedingt Extrapunkte ergattern.	Deshalb bat er seine Klassenkameradin um Hilfe.	Jetzt gleich müsste sie sich mit diesem Streber treffen.
Item	5	C	In der letzten Deutschklausur wollte Sebastian unbedingt Extrapunkte ergattern.	Deshalb bat er seine Klassenkameradin um Hilfe.	Sie traf sich mit ihm.
Item	5	D	In der letzten Deutschklausur wollte Sebastian unbedingt Extrapunkte ergattern.	Deshalb bat er seine Klassenkameradin um Hilfe.	Er traf sich mit ihr.
Item	6	A	Als 2009 ein Börsencrash drohte, legte Judith noch schnell veruntreute Firmengelder in einer Steueroase an.	Anschließend verließ sie mit ihrem Geliebten das Land.	Schon morgen würde sie mit ihrem Schatz in Panama ein neues Leben beginnen.
Item	6	B	Als 2009 ein Börsencrash drohte, legte Jan noch schnell veruntreute Firmengelder in einer Steueroase an.	Anschließend verließ er mit seiner Geliebten das Land.	Schon morgen würde sie mit ihrem Schatz in Panama ein neues Leben beginnen.
Item	6	C	Als 2009 ein Börsencrash drohte, legte Jan noch schnell veruntreute Firmengelder in einer Steueroase an.	Anschließend verließ er mit seiner Geliebten das Land.	Am nächsten Tag begann sie mit ihm in Panama ein neues Leben.
Item	6	D	Als 2009 ein Börsencrash drohte, legte Jan noch schnell veruntreute Firmengelder in einer Steueroase an.	Anschließend verließ er mit seiner Geliebten das Land.	Am nächsten Tag begann er mit ihr in Panama ein neues Leben.
Item	7	A	Nach jahrelangem Spielen gewann Tanja vor zwei Monaten endlich im Lotto.	Sie teilte die gute Nachricht sofort ihrem Mann mit.	Heute Abend noch würde sie mit ihrem Liebsten darauf anstoßen.
Item	7	B	Nach jahrelangem Spielen gewann Werner vor zwei Monaten endlich im Lotto.	Er teilte die gute Nachricht sofort seiner Frau mit.	Heute Abend noch würde sie mit ihrem Liebsten darauf anstoßen.
Item	7	C	Nach jahrelangem Spielen gewann Werner vor zwei Monaten endlich im Lotto.	Er teilte die gute Nachricht sofort seiner Frau mit.	Am Abend wollte sie mit ihm darauf anstoßen.
Item	7	D	Nach jahrelangem Spielen gewann Werner vor zwei Monaten endlich im Lotto.	Er teilte die gute Nachricht sofort seiner Frau mit.	Am Abend wollte er mit ihr darauf anstoßen.
Item	8	A	Vor einem Jahr durfte Lisa zum ersten Mal eine richtig große Rolle in einem Kinofilm spielen.	Am Tag der Premiere stritt sie mit ihrem Manager über die Beteiligung an der Gage.	Jetzt gleich würde sie die Angelegenheit mit diesem gierigen Idioten klären.
Item	8	B	Vor einem Jahr durfte Jimmy zum ersten Mal eine richtig große Rolle in einem Kinofilm spielen.	Am Tag der Premiere stritt er mit seiner Managerin über die Beteiligung an der Gage.	Jetzt gleich würde sie die Angelegenheit mit diesem gierigen Idioten klären.
Item	8	C	Vor einem Jahr durfte Jimmy zum ersten Mal eine richtig große Rolle in einem Kinofilm spielen.	Am Tag der Premiere stritt er mit seiner Managerin über die Beteiligung an der Gage.	Sie wollte die Angelegenheit umgehend mit ihm klären.
Item	8	D	Vor einem Jahr durfte Jimmy zum ersten Mal eine richtig große Rolle in einem Kinofilm spielen.	Am Tag der Premiere stritt er mit seiner Managerin über die Beteiligung an der Gage.	Er wollte die Angelegenheit umgehend mit ihr klären.
Item	9	A	Im Jahr 2010 erreichte Tom das Finale des Buchstabier-Wettbewerbs.	Dort traf er auf seine Erzrivalin.	Jetzt würde er es dieser Klugscheißerin zeigen.
Item	9	B	Im Jahr 2010 erreichte Julia das Finale des Buchstabier-Wettbewerbs.	Dort traf sie auf ihren Erzrivalen.	Jetzt würde er es dieser Klugscheißerin zeigen.
Item	9	C	Im Jahr 2010 erreichte Julia das Finale des Buchstabier-Wettbewerbs.	Dort traf sie auf ihren Erzrivalen.	Dieses Mal wollte er es ihr zeigen.
Item	9	D	Im Jahr 2010 erreichte Julia das Finale des Buchstabier-Wettbewerbs.	Dort traf sie auf ihren Erzrivalen.	Dieses Mal wollte sie es ihm zeigen.
Item	10	A	Vor drei Monaten machte sich Henning auf den Weg zu einem Vorstellungsgespräch.	Dort musste er sich gegen seine ehemalige Kollegin behaupten.	Heute würde er diese Schleimerin locker ausstechen.
Item	10	B	Vor drei Monaten machte sich Alexandra auf den Weg zu einem Vorstellungsgespräch.	Dort musste sie sich gegen ihren ehemaligen Kollegen behaupten.	Heute würde er diese Schleimerin locker ausstechen.
Item	10	C	Vor drei Monaten machte sich Alexandra auf den Weg zu einem Vorstellungsgespräch.	Dort musste sie sich gegen ihren ehemaligen Kollegen behaupten.	Dieses Mal konnte er sie ausstechen.
Item	10	D	Vor drei Monaten machte sich Alexandra auf den Weg zu einem Vorstellungsgespräch.	Dort musste sie sich gegen ihren ehemaligen Kollegen behaupten.	Dieses Mal konnte sie ihn ausstechen.
Item	11	A	Vor zwei Monaten meldete sich Kai auf einer Internetplattform zur Partnersuche an.	Bereits nach wenigen Tagen schwärmte er für seine Chatpartnerin.	Noch heute Abend würde er endlich seine Traumfrau treffen.
Item	11	B	Vor zwei Monaten meldete sich Christina auf einer Internetplattform zur Partnersuche an.	Bereits nach wenigen Tagen schwärmte sie für ihren Chatpartner.	Noch heute Abend würde er endlich seine Traumfrau treffen.
Item	11	C	Vor zwei Monaten meldete sich Christina auf einer Internetplattform zur Partnersuche an.	Bereits nach wenigen Tagen schwärmte sie für ihren Chatpartner.	Sie traf ihn noch am selben Abend.
Item	11	D	Vor zwei Monaten meldete sich Christina auf einer Internetplattform zur Partnersuche an.	Bereits nach wenigen Tagen schwärmte sie für ihren Chatpartner.	Er traf sie noch am selben Abend.
Item	12	A	Vor einigen Jahren kandidierte Petra bei den Kommunalwahlen.	Am Tag der Stimmenauszählung traf sie auf ihren Kontrahenten.	Heute würde sie diesen Heuchler bloßstellen.
Item	12	B	Vor einigen Jahren kandidierte Thorsten bei den Kommunalwahlen.	Am Tag der Stimmenauszählung traf er auf seine Kontrahentin.	Heute würde sie diesen Heuchler bloßstellen.
Item	12	C	Vor einigen Jahren kandidierte Thorsten bei den Kommunalwahlen.	Am Tag der Stimmenauszählung traf er auf seine Kontrahentin.	Sie stellte ihn bei der Diskussion bloß.
Item	12	D	Vor einigen Jahren kandidierte Thorsten bei den Kommunalwahlen.	Am Tag der Stimmenauszählung traf er auf seine Kontrahentin.	Er stellte sie bei der Diskussion bloß.
Item	13	A	Vor zwei Jahren wechselte Hannah den Job.	Schon nach wenigen Tagen diskutierte sie mit ihrem neuen Arbeitskollegen wegen der Aufgabenverteilung.	Jetzt gleich würde sie diesem Faulpelz die Meinung geigen.
Item	13	B	Vor zwei Jahren wechselte Steffen den Job.	Schon nach wenigen Tagen diskutierte er mit seiner neuen Arbeitskollegin wegen der Aufgabenverteilung.	Jetzt gleich würde sie diesem Faulpelz die Meinung geigen.
Item	13	C	Vor zwei Jahren wechselte Steffen den Job.	Schon nach wenigen Tagen diskutierte er mit seiner neuen Arbeitskollegin wegen der Aufgabenverteilung.	Sie wies ihn daraufhin zurecht.
Item	13	D	Vor zwei Jahren wechselte Steffen den Job.	Schon nach wenigen Tagen diskutierte er mit seiner neuen Arbeitskollegin wegen der Aufgabenverteilung.	Er wies sie daraufhin zurecht.
Item	14	A	Vor einigen Jahren musste Maria unbedingt abnehmen.	Sie überredete ihren Freund zum Mitmachen.	Nächstes Wochenende wollte sie mit diesem Stubenhocker ein Fitnessstudio besuchen.
Item	14	B	Vor einigen Jahren musste Niklas unbedingt abnehmen.	Er überredete seine Freundin zum Mitmachen.	Nächstes Wochenende wollte sie mit diesem Stubenhocker ein Fitnessstudio besuchen.
Item	14	C	Vor einigen Jahren musste Niklas unbedingt abnehmen.	Er überredete seine Freundin zum Mitmachen.	Am folgenden Wochenende wollte sie mit ihm ein Fitnessstudio besuchen.
Item	14	D	Vor einigen Jahren musste Niklas unbedingt abnehmen.	Er überredete seine Freundin zum Mitmachen.	Am folgenden Wochenende wollte er mit ihr ein Fitnessstudio besuchen.
Item	15	A	Zu Weihnachten bekam Simon ein neues Wissensspiel geschenkt.	Er lud seine Kollegin zu einer Partie ein.	Jetzt würde er diese Besserwisserin haushoch besiegen.
Item	15	B	Zu Weihnachten bekam Tabea ein neues Wissensspiel geschenkt.	Sie lud ihren Kollegen zu einer Partie ein.	Jetzt würde er diese Besserwisserin haushoch besiegen.
Item	15	C	Zu Weihnachten bekam Tabea ein neues Wissensspiel geschenkt.	Sie lud ihren Kollegen zu einer Partie ein.	Sie besiegte ihn haushoch.
Item	15	D	Zu Weihnachten bekam Tabea ein neues Wissensspiel geschenkt.	Sie lud ihren Kollegen zu einer Partie ein.	Er besiegte sie haushoch.
Item	16	A	Im Jahr 2012 geriet Manuel in einen Rechtsstreit.	Er kämpfte mit seiner Nachbarin um die korrekte Festlegung der Grundstücksgrenze.	Jetzt würde er diese Furie vor Gericht fertigmachen.
Item	16	B	Im Jahr 2012 geriet Paula in einen Rechtsstreit.	Sie kämpfte mit ihrem Nachbarn um die korrekte Festlegung der Grundstücksgrenze.	Jetzt würde er diese Furie vor Gericht fertigmachen.
Item	16	C	Im Jahr 2012 geriet Paula in einen Rechtsstreit.	Sie kämpfte mit ihrem Nachbarn um die korrekte Festlegung der Grundstücksgrenze.	Er schlug sie vor Gericht.
Item	16	D	Im Jahr 2012 geriet Paula in einen Rechtsstreit.	Sie kämpfte mit ihrem Nachbarn um die korrekte Festlegung der Grundstücksgrenze.	Sie schlug ihn vor Gericht.
Item	17	A	Im Jahr 2015 nahm Elias an einem Gesangswettbewerb teil.	Am Finaltag geriet er mit seiner Duettpartnerin aneinander.	Jetzt würde er diese Diva um Verzeihung bitten müssen.
Item	17	B	Im Jahr 2015 nahm Nadine an einem Gesangswettbewerb teil.	Am Finaltag geriet sie mit ihrem Duettpartner aneinander.	Jetzt würde er diese Diva um Verzeihung bitten müssen.
Item	17	C	Im Jahr 2015 nahm Nadine an einem Gesangswettbewerb teil.	Am Finaltag geriet sie mit ihrem Duettpartner aneinander.	Er bat sie bald darauf um Verzeihung.
Item	17	D	Im Jahr 2015 nahm Nadine an einem Gesangswettbewerb teil.	Am Finaltag geriet sie mit ihrem Duettpartner aneinander.	Sie bat ihn bald darauf um Verzeihung.
Item	18	A	Im Frühjahr bekam Henning die Nebenkostenabrechnung.	Er diskutierte mit seiner Freundin über die hohen Heizkosten.	Jetzt müsste er dieser Frostbeule sagen, dass es so nicht weitergeht.
Item	18	B	Im Frühjahr bekam Eva die Nebenkostenabrechnung.	Sie diskutierte mit ihrem Freund über die hohen Heizkosten.	Jetzt müsste er dieser Frostbeule sagen, dass es so nicht weitergeht.
Item	18	C	Im Frühjahr bekam Eva die Nebenkostenabrechnung.	Sie diskutierte mit ihrem Freund über die hohen Heizkosten.	Er sagte ihr, dass es so nicht weitergeht.
Item	18	D	Im Frühjahr bekam Eva die Nebenkostenabrechnung.	Sie diskutierte mit ihrem Freund über die hohen Heizkosten.	Sie sagte ihm, dass es so nicht weitergeht.
Item	19	A	Im Sommer besuchte Birte eine Kirmes.	Sie stand mit ihrem Freund in der Schlange vor der Achterbahn.	Nun müsste sie diesem Schisser Mut zureden.
Item	19	B	Im Sommer besuchte Ben eine Kirmes.	Er stand mit seiner Freundin in der Schlange vor der Achterbahn.	Nun müsste sie diesem Schisser Mut zureden.
Item	19	C	Im Sommer besuchte Ben eine Kirmes.	Er stand mit seiner Freundin in der Schlange vor der Achterbahn.	Sie musste ihm Mut zureden.
Item	19	D	Im Sommer besuchte Ben eine Kirmes.	Er stand mit seiner Freundin in der Schlange vor der Achterbahn.	Er musste ihr Mut zureden.
Item	20	A	In den Sommerferien war Kira auf dem Weg in den Urlaub.	Auf der langen Autofahrt geriet sie immer wieder mit ihrem Bruder aneinander.	Jetzt gleich würde sie diesen Zappelphilipp bei den Eltern verpetzen.
Item	20	B	In den Sommerferien war Lukas auf dem Weg in den Urlaub.	Auf der langen Autofahrt geriet er immer wieder mit seiner Schwester aneinander.	Jetzt gleich würde sie diesen Zappelphilipp bei den Eltern verpetzen.
Item	20	C	In den Sommerferien war Lukas auf dem Weg in den Urlaub.	Auf der langen Autofahrt geriet er immer wieder mit seiner Schwester aneinander.	Sie verpetzte ihn bei den Eltern.
Item	20	D	In den Sommerferien war Lukas auf dem Weg in den Urlaub.	Auf der langen Autofahrt geriet er immer wieder mit seiner Schwester aneinander.	Er verpetzte sie bei den Eltern.
Item	21	A	Am Montag Morgen lief Jaqueline gehetzt zum Klassenraum.	Auf dem Flur stieß sie heftig mit ihrem Mitschüler zusammen.	Jetzt müsste sie mit diesem Tollpatsch zur Schulkrankenschwester.
Item	21	B	Am Montag Morgen lief Arne gehetzt zum Klassenraum.	Auf dem Flur stieß er heftig mit seiner Mitschülerin zusammen.	Jetzt müsste sie mit diesem Tollpatsch zur Schulkrankenschwester.
Item	21	C	Am Montag Morgen lief Arne gehetzt zum Klassenraum.	Auf dem Flur stieß er heftig mit seiner Mitschülerin zusammen.	Sie ging mit ihm zur Schulkrankenschwester.
Item	21	D	Am Montag Morgen lief Arne gehetzt zum Klassenraum.	Auf dem Flur stieß er heftig mit seiner Mitschülerin zusammen.	Er ging mit ihr zur Schulkrankenschwester.
Item	22	A	Letzte Woche fuhr Maren mit ihrem Auto zum Supermarkt.	Auf dem Weg stieß sie mit einem anderen Autofahrer zusammen.	Gleich würde sie diesen Irren zur Rede stellen.
Item	22	B	Letzte Woche fuhr Tim mit dem Auto zum Supermarkt.	Auf dem Weg stieß er mit einer anderen Autofahrerin zusammen.	Gleich würde sie diesen Irren zur Rede stellen.
Item	22	C	Letzte Woche fuhr Tim mit dem Auto zum Supermarkt.	Auf dem Weg stieß er mit einer anderen Autofahrerin zusammen.	Sie wollte ihn daraufhin zur Rede stellen.
Item	22	D	Letzte Woche fuhr Tim mit dem Auto zum Supermarkt.	Auf dem Weg stieß er mit einer anderen Autofahrerin zusammen.	Er wollte sie daraufhin zur Rede stellen.
Item	23	A	Letzte Woche hatte Janina einen schlimmen Streit.	Daraufhin schmiss sie ihren Freund aus der Wohnung raus.	Jetzt würde sie diesen Idioten hoffentlich nie wieder sehen.
Item	23	B	Letzte Woche hatte Lars einen schlimmen Streit.	Daraufhin schmiss er seine Freundin aus der Wohnung raus.	Jetzt würde sie diesen Idioten hoffentlich nie wieder sehen.
Item	23	C	Letzte Woche hatte Lars einen schlimmen Streit.	Daraufhin schmiss er seine Freundin aus der Wohnung raus.	Sie hoffte, ihn nie wieder sehen zu müssen.
Item	23	D	Letzte Woche hatte Lars einen schlimmen Streit.	Daraufhin schmiss er seine Freundin aus der Wohnung raus.	Er hoffte, sie nie wieder sehen zu müssen.
Item	24	A	Letzten Sonntag suchte Annika nach Raritäten auf dem Flohmarkt.	An einem Stand verhandelte sie sehr lange mit einem Herren über einen fairen Preis für eine alte Teekanne.	Jetzt würde sie diesem Geizhals aber keine weiteren Zugeständnisse mehr machen.
Item	24	B	Letzten Sonntag suchte Anton nach Raritäten auf dem Flohmarkt.	An einem Stand verhandelte er sehr lange mit einer Dame über einen fairen Preis für eine alte Teekanne.	Jetzt würde sie diesem Geizhals aber keine weiteren Zugeständnisse mehr machen.
Item	24	C	Letzten Sonntag suchte Anton nach Raritäten auf dem Flohmarkt.	An einem Stand verhandelte er sehr lange mit einer Dame über einen fairen Preis für eine alte Teekanne.	Sie wollte ihm keine weiteren Zugeständnisse machen.
Item	24	D	Letzten Sonntag suchte Anton nach Raritäten auf dem Flohmarkt.	An einem Stand verhandelte er sehr lange mit einer Dame über einen fairen Preis für eine alte Teekanne.	Er wollte ihr keine weiteren Zugeständnisse machen.
Filler	1	ambiguous/funny	Während im Wohnzimmer der Fernseher lief, kochte Frank in der Küche einen leckeren Auflauf.	Er hatte einen guten Freund zum Abendessen eingeladen.	Er war mit Käse überbacken.
Filler	2	ambiguous/funny	Als Karl seinen Geburtstag feierte, besuchte ihn seine ganze Familie.	Er setzte sich mit seinen Gästen an den Tisch und schnitt den Kuchen an.	Er war sogar mit Marzipan ummantelt und mit Krokant-Streuseln verziert.
Filler	3	ambiguous/funny	Als das erste Gehalt auf das Konto überwiesen wurde, wollte Tobias das Geld in sein Hobby investieren.	Er kaufte sich endlich den langersehnten Comic.	Er war eine Sammleredition.
Filler	4	ambiguous/funny	Als die Wirtschaftskrise überwunden war, bekam Andrea eine Gehaltserhöhung.	Endlich konnte sie in eine größere Wohnung ziehen.	Sie lag mitten in der Stadt.
Filler	5	ambiguous/funny	Als Gerhard endlich die Fahrprüfung bestanden hatte, war er nicht mehr aufzuhalten.	Er wollte sofort mit dem Oldtimer seiner Eltern eine Runde drehen.	Er stand den ganzen Sommer in der Garage.
Filler	6	ambiguous/funny	Als alle Abiturientinnen in einer feierlichen Zeremonie verabschiedet wurden, gebührte Lina eine besondere Ehre.	Als beste Schülerin ihres Jahrgangs widmete die Direktorin ihr eine Ehrentafel.	Sie stand jetzt ein Jahr in der Vitrine der Schule
Filler	7	ambiguous/funny	Sonntags war Peter immer ganz erschöpft von der Woche.	Er verbrachte am liebsten den ganzen Tag in seinem Sessel.	Weil er so alt war, drängte seine Frau darauf, einen neuen zu kaufen.
Filler	8	ambiguous/funny	Am Tag der offenen Tür zeigte Christoph seinem Sohn stolz seinen Arbeitsplatz.	Sein Sohn interessierte sich besonders für den Roboter, der die Autos zusammenbaut.	Er konnte sehr präzise schweißen.
Filler	9	ambiguous/funny	Als nur noch zwei Spieler am Tisch saßen, war Oliver klar, dass er kurz davor war zu gewinnen.	Als nächstes deckte der Dealer einen König auf.	Er lag da nun direkt neben der Dame und dem Ass.
Filler	10	ambiguous/funny	In der Woche vor Silvester war Florian total gestresst im Supermarkt.	Er ging versehentlich zum langsamsten Kassierer.	Er ließ sich alle Zeit der Welt.
Filler	1	rather unnatural	Nachdem Sabine ihren Schulabschluss erhalten hatte, wollte sie eine Ausbildung beginnen.	Sie bewarb sich dafür bei einer anerkannten Firma.	Sie wurde kurz nach dem Krieg gegründet.
Filler	2	rather unnatural	In den Osterferien fuhr Lisa immer nach Italien.	Mit ihrer Mutter teilte sie ihre Liebe für italienische Pizza.	Sie war aus besonders dünnem Teig.
Filler	3	rather unnatural	An seinem Namenstag feiert die ganze Familie mit Julius ein Fest.	Seinen Geburtstag kann er nämlich nur alle 4 Jahre feiern.	Er ist nämlich am 29. Februar.
Filler	4	rather unnatural	Als Elena ihre Erstkommunion feierte, wurde sie reich beschenkt.	Von ihrer Oma bekam sie eine Schultasche.	Sie ist aus feinstem Leder.
Filler	5	rather unnatural	Nachdem Micha heimlich einen Cocktailkurs besucht hatte, wollte er seine Freundin mit leckeren Drinks überraschen.	Stolz mixte er ihr seine Eigenkreation.	Er bestand jedoch hauptsächlich aus Zucker.
Filler	6	rather unnatural	Am Tag des großen Wettkampfes war Niklas furchtbar aufgeregt.	Sein Trainer hatte ihm einen Glücksstein zugesteckt.	Er hüpfte in seiner Tasche umher.
Filler	7	rather unnatural	Als Sara zum ersten Mal Gehalt bekam, lud sie ihre Familie zum Essen ein.	In einer kurzen Ansprache bedankte sie sich besonders bei ihrer Mutter für die Unterstützung in den letzten Jahren.	Sie dauerte nur ein paar Minuten, aber sie rührte alle zu Tränen.
Filler	8	rather unnatural	An ihrem Geburtstag schmiss Leonie eine riesige Party.	Sie bat ihre Schwester, Alkohol zu besorgen.	Diese war nämlich noch minderjährig.
Filler	9	rather unnatural	Als Kind bekam Erik einen Welpen von seinem Großvater.	Er liebte seinen zotteligen Freund sehr.	Er war ein Labrador.
Filler	10	rather unnatural	Als Richard in seine erste eigene Wohnung zog, lud er seine Familie zum Abendessen ein.	Sein Onkel brachte ihm einen besonders guten Rotwein mit.	Er war aus seiner eigenen Kellerei.
Filler	11	rather unnatural	Als Tarzan Jane zum ersten Mal sah, verliebte er sich sofort.	Er nahm sie mit zu einer wunderschönen Lichtung.	Sie lag mitten im Dschungel und war sonnig.
Filler	12	rather unnatural	Als Cordula ein Musikinstrument lernen wollte, kaufte ihre Mutter ihr eine Blockflöte.	Sie übte jeden Tag.	Sie war aus Holz.
Filler	13	rather unnatural	In den Sommerferien fuhr Holger mit seiner Familie nach Spanien.	Im Stau war er von seinem quengelnden Sohn genervt.	Er war 10 Kilometer lang.
Filler	14	rather unnatural	Nach Feierabend musste Tim in die Werkstatt.	Er hatte ein Problem mit seinem Wagen.	Er war total verrostet.
Filler	15	rather unnatural	Letztes Jahr brauchte Elisa eine Veränderung.	Sie ließ sich eine neue Frisur schneiden.	Sie war kurz und fransig.
Filler	16	rather unnatural	In seiner Jugend hatte Udo häufig Unfug im Sinn.	Einmal stahl er einen Gameboy.	Er war ein neues Modell.
Filler	17	rather unnatural	Nach dem Essen ging Freddy mit seiner neuen Freundin noch die Promenade entlang.	Er kaufte ihr einen Eisbecher.	Er war unheimlich lecker.
Filler	18	rather unnatural	Als der Frühling anbrach, ging Maja häufig joggen.	Sie kaufte sich extra eine neue Fitnessuhr.	Sie war digital.
Filler	19	rather unnatural	Als das letzte Semester begann, war Melina hochmotiviert.	Sie fieberte der Abschlussklausur entgegen.	Sie war dreistündig.
Filler	20	rather unnatural	Als Tristan seinen ersten großen Auftritt hatte, wollte er besonders schick aussehen.	Er kaufte sich einen neuen Anzug.	Er war aus Seide.
Filler	1	rather natural	Als die ersten Elektroautos auf den Markt kamen, begab sich Josefine zum nächsten Autohaus.	Sie sprach dort mit einem der zuständigen Händler.	Der konnte sie wirklich gut beraten.
Filler	2	rather natural	Als alle Klausuren geschrieben waren, konnte Leon endlich aufatmen.	Er hatte die letzten Wochen zusammen mit einer Kommilitonin sehr viel gelernt.	Die war ihm eine große Hilfe.
Filler	3	rather natural	In ihrem ersten Jahr bei der Feuerwehr wurde Lea auf die Probe gestellt.	Besonders ihre männlichen Kollegen machten ihr das Leben schwer.	Aber sie hielt sich wacker und schloss die Ausbildung mit Bestnote ab.
Filler	4	rather natural	In der Oberstufe war Jenny eine sehr gute Schülerin.	Dabei zog sie jedes Wochenende mit ihrer besten Freundin um die Häuser.	Dass sie so eine Streberin war, hätte man ihr dabei kaum zugetraut.
Filler	5	rather natural	Als der Elternsprechtag näher rückte, war Ingo verzweifelt.	Er wusste, dass seine Lehrerin seinem Vater von der schlechten Note erzählen würde.	Vielleicht sollte er es ihm doch lieber selbst sagen.
Filler	6	rather natural	Wenn der FC spielt, ist Max immer im Stadion.	Seine Tante hat ihm eine Dauerkarte geschenkt.	Dafür ist er ihr unendlich dankbar.
Filler	7	rather natural	Als Achim eine Diät machte, verzichtete er weitestgehend auf Kohlenhydrate.	Seine Freundin machte ihm jeden Abend einen großen Salat.	Sie freute sich, dass sie ihren Liebsten beim Abnehmen unterstützen konnte.
Filler	8	rather natural	Als die Wohnung endlich fertig eingerichtet war, wollte Linda sich entspannt zurücklehnen.	Sie ließ sich in ihren Lieblingssessel fallen.	Sie war wirklich glücklich über ihre neue Einrichtung.
Filler	9	rather natural	Als Michelle von einem Nena-Konzert in ihrer Nähe erfuhr, holte sie ohne zu zögern zwei Karten.	Sie wollte ihren Bruder mitnehmen.	Sie würde mit ihm alle beliebten Lieder mitsingen.
Filler	10	rather natural	Am Wochenende war Luis in der Stadt unterwegs.	Weil der Heimweg so weit war, übernachtete er bei seiner Tante.	Die freute sich immer, wenn ihr Neffe zu Besuch kam.
